# Supplementary material for: Chemerin Overexpression in the Liver Protects against Inflammation in Experimental Non-Alcoholic Steatohepatitis
Source: Biomedicines. 2022 Jan 7;10(1):132. doi: 10.3390/biomedicines10010132 (PMC8773259; doi:10.3390/biomedicines10010132)
Supplement: Supplementary file 1 [file biomedicines-10-00132-s001.zip]

Archive with 1 entries (1 files):
- biomedicines-1494175-supplementary.pdf
